# Supplementary material for: Microplastics in Internal Tissues of Companion Animals from Urban Environments
Source: Animals (Basel). 2022 Aug 4;12(15):1979. doi: 10.3390/ani12151979 (PMC9367336; doi:10.3390/ani12151979)
Supplement: Supplementary file 1 [file animals-12-01979-s001.zip]

Archive with 1 entries (1 files):
- animals-1818800-supplementary.pdf
